# Supplementary material for: Dynamic Monitoring of Chilo suppressalis Resistance to Insecticides and the Potential Influencing Factors
Source: Plants (Basel). 2025 Feb 27;14(5):724. doi: 10.3390/plants14050724 (PMC11901930; doi:10.3390/plants14050724)
Supplement: Supplementary file 1 [file plants-14-00724-s001.zip]

Archive with 1 entries (1 files):
- plants-3403840-supplementary.pdf
